# Supplementary material for: Beyond Pathogenic RUNX1 Germline Variants: The Spectrum of Somatic Alterations in RUNX1-Familial Platelet Disorder with Predisposition to Hematologic Malignancies
Source: Cancers (Basel). 2022 Jul 14;14(14):3431. doi: 10.3390/cancers14143431 (PMC9320507; doi:10.3390/cancers14143431)
Supplement: Supplementary file 1 [file cancers-14-03431-s001.zip]

Archive with 1 entries (1 files):
- cancers-1797070-Supplementary Table S1.xlsx
